# Supplementary material for: Design-Oriented Comparison of Si–Me (Me = Mo, Ti, Zr, Ta, W) Infiltration Coatings on C/C Sonotrodes for Ultrasonic Atomization of CuSn8: Microstructure, Phase Constitution, Wettability, Nanoindentation, and Process Performance
Source: Materials (Basel). 2026 Jul 1;19(13):2803. doi: 10.3390/ma19132803 (PMC13362552; doi:10.3390/ma19132803)
Supplement: Supplementary file 1 [file materials-19-02803-s001.zip]

Archive with 1 entries (1 files):
- materials-4370949-supplementary.pdf
